# Supplementary material for: RDFizing the biosynthetic pathway of E.coli O-antigen to enable semantic sharing of microbiology data
Source: BMC Microbiol. 2021 Nov 22;21:325. doi: 10.1186/s12866-021-02384-y (PMC8607589; doi:10.1186/s12866-021-02384-y)
Supplement: Supplementary file 1 — Additional file 1: Table 1. Usage of BioPAX vocabulary for E.coli O-antigen biosynthetic pathway description. [file 12866_2021_2384_MOESM1_ESM.xls]

## Sheet: Sheet1
Table 1. Usage of BioPAX vocabulary for pathway description
Representation (Class Name)	Predicate	Usage example (turtle format)
Glycosylation reaction (BiochemicalReaction)	・ left ・ right ・ participantStoichiometry	<http://glycosmos.org/bioprdf:typex/1/562#GC-Biochemicrdf:typelRerdf:typection-00301> rdf:type bp:BiochemicalReaction ; bp:left <http://glycosmos.org/biopax/1/562#GC-Saccharide-00301>, <http://glycosmos.org/biopax/1/562#GC-SugarNucleotide-00302> ; bp:participantStoichiometry <http://glycosmos.org/biopax/1/562#GC-Stoichiometry-00301>, <http://glycosmos.org/biopax/1/562#GC-Stoichiometry-00302>, <ht…
Linkage of glycan by glycosyltransferase (Catalysis)	・ controller ・ controlType ・ controlled	<http://glycosmos.org/biopax/1/562#GC-Catalysis-00301> rdf:type bp:Catalysis ; bp:controlType "ACTIVATION"^^xsd:string ; bp:controlled <http://glycosmos.org/biopax/1/562#GC-BiochemicalReaction-00301> ; bp:controller <http://glycosmos.org/biopax/1/562#GC-Protein-00301> .
Linkage one reaction to next reaction (Biochemical PathwayStep)	・ nextStep ・ stepConversion ・ stepProcess	<http://glycosmos.org/biopax/1/562#BiochemicalPathwayStep-00301> rdf:type bp:PathwayStep ; bp:nextStep <http://glycosmos.org/biopax/1/562#GC-BiochemicalPathwayStep-00302> ; bp:stepConversion <http://glycosmos.org/biopax/1/562#GC-BiochemicalReaction-00301> ; bp:stepDirection "LEFT-TO-RIGHT"^^xsd:string ; bp:stepProcess <http://glycosmos.org/biopax/1/562#GC-Catalysis-00301> .
Glycan (SmallMolecule)	・ displayName ・ entityReference ・ xref	<http://glycosmos.org/biopax/1/562#GC-SmallMolecule-00301> rdf:type bp:SmallMolecule ; rdf:type chebi:SugarNucleotide, rdf:type bp:SmallMolecule ; bp:displayName "bDGlcNac(1->"^^xsd:string ; bp:entityReference <http://glycosmos.org/biopax/1/562#GC-SmallMoleculeReference-301> ; bp:xref <http://glycosmos.org/biopax/1/562#GC-UniXref-00301> .
