# Supplementary material for: RDFizing the biosynthetic pathway of E.coli O-antigen to enable semantic sharing of microbiology data
Source: BMC Microbiol. 2021 Nov 22;21:325. doi: 10.1186/s12866-021-02384-y (PMC8607589; doi:10.1186/s12866-021-02384-y)
Supplement: Supplementary file 2 — Additional file 2. List of E.coli O-antigens obtained from constructed RDF triples. [file 12866_2021_2384_MOESM2_ESM.xls]

## Sheet: Sheet1
antigen_Name
"E.coli O10"^^<http://www.w3.org/2001/XMLSchema#string>
"E.coli O100"^^<http://www.w3.org/2001/XMLSchema#string>
"E.coli O101"^^<http://www.w3.org/2001/XMLSchema#string>
"E.coli O102"^^<http://www.w3.org/2001/XMLSchema#string>
"E.coli O103"^^<http://www.w3.org/2001/XMLSchema#string>
"E.coli O104"^^<http://www.w3.org/2001/XMLSchema#string>
"E.coli O105"^^<http://www.w3.org/2001/XMLSchema#string>
"E.coli O107"^^<http://www.w3.org/2001/XMLSchema#string>
"E.coli O108"^^<http://www.w3.org/2001/XMLSchema#string>
"E.coli O109"^^<http://www.w3.org/2001/XMLSchema#string>
"E.coli O11"^^<http://www.w3.org/2001/XMLSchema#string>
"E.coli O110"^^<http://www.w3.org/2001/XMLSchema#string>
"E.coli O111"^^<http://www.w3.org/2001/XMLSchema#string>
"E.coli O112ab"^^<http://www.w3.org/2001/XMLSchema#string>
"E.coli O112ac"^^<http://www.w3.org/2001/XMLSchema#string>
"E.coli O113"^^<http://www.w3.org/2001/XMLSchema#string>
"E.coli O114"^^<http://www.w3.org/2001/XMLSchema#string>
"E.coli O115"^^<http://www.w3.org/2001/XMLSchema#string>
"E.coli O116"^^<http://www.w3.org/2001/XMLSchema#string>
"E.coli O117"^^<http://www.w3.org/2001/XMLSchema#string>
"E.coli O118"^^<http://www.w3.org/2001/XMLSchema#string>
"E.coli O119"^^<http://www.w3.org/2001/XMLSchema#string>
"E.coli O12"^^<http://www.w3.org/2001/XMLSchema#string>
"E.coli O120"^^<http://www.w3.org/2001/XMLSchema#string>
"E.coli O121"^^<http://www.w3.org/2001/XMLSchema#string>
"E.coli O123"^^<http://www.w3.org/2001/XMLSchema#string>
"E.coli O124"^^<http://www.w3.org/2001/XMLSchema#string>
"E.coli O125ab"^^<http://www.w3.org/2001/XMLSchema#string>
"E.coli O126"^^<http://www.w3.org/2001/XMLSchema#string>
"E.coli O126H27"^^<http://www.w3.org/2001/XMLSchema#string>
"E.coli O127"^^<http://www.w3.org/2001/XMLSchema#string>
"E.coli O128ab"^^<http://www.w3.org/2001/XMLSchema#string>
"E.coli O128ab-H27"^^<http://www.w3.org/2001/XMLSchema#string>
"E.coli O128ac"^^<http://www.w3.org/2001/XMLSchema#string>
"E.coli O129"^^<http://www.w3.org/2001/XMLSchema#string>
"E.coli O13"^^<http://www.w3.org/2001/XMLSchema#string>
"E.coli O130"^^<http://www.w3.org/2001/XMLSchema#string>
"E.coli O131"^^<http://www.w3.org/2001/XMLSchema#string>
"E.coli O132"^^<http://www.w3.org/2001/XMLSchema#string>
"E.coli O133"^^<http://www.w3.org/2001/XMLSchema#string>
"E.coli O134"^^<http://www.w3.org/2001/XMLSchema#string>
"E.coli O135"^^<http://www.w3.org/2001/XMLSchema#string>
"E.coli O136"^^<http://www.w3.org/2001/XMLSchema#string>
"E.coli O137"^^<http://www.w3.org/2001/XMLSchema#string>
"E.coli O138"^^<http://www.w3.org/2001/XMLSchema#string>
"E.coli O139"^^<http://www.w3.org/2001/XMLSchema#string>
"E.coli O140"^^<http://www.w3.org/2001/XMLSchema#string>
"E.coli O141"^^<http://www.w3.org/2001/XMLSchema#string>
"E.coli O142"^^<http://www.w3.org/2001/XMLSchema#string>
"E.coli O143"^^<http://www.w3.org/2001/XMLSchema#string>
"E.coli O145"^^<http://www.w3.org/2001/XMLSchema#string>
"E.coli O146"^^<http://www.w3.org/2001/XMLSchema#string>
"E.coli O147"^^<http://www.w3.org/2001/XMLSchema#string>
"E.coli O148"^^<http://www.w3.org/2001/XMLSchema#string>
"E.coli O149"^^<http://www.w3.org/2001/XMLSchema#string>
"E.coli O15"^^<http://www.w3.org/2001/XMLSchema#string>
"E.coli O150"^^<http://www.w3.org/2001/XMLSchema#string>
"E.coli O151"^^<http://www.w3.org/2001/XMLSchema#string>
"E.coli O152"^^<http://www.w3.org/2001/XMLSchema#string>
"E.coli O153"^^<http://www.w3.org/2001/XMLSchema#string>
"E.coli O154"^^<http://www.w3.org/2001/XMLSchema#string>
"E.coli O155"^^<http://www.w3.org/2001/XMLSchema#string>
"E.coli O156"^^<http://www.w3.org/2001/XMLSchema#string>
"E.coli O157"^^<http://www.w3.org/2001/XMLSchema#string>
"E.coli O158ab"^^<http://www.w3.org/2001/XMLSchema#string>
"E.coli O158ac"^^<http://www.w3.org/2001/XMLSchema#string>
"E.coli O159"^^<http://www.w3.org/2001/XMLSchema#string>
"E.coli O16"^^<http://www.w3.org/2001/XMLSchema#string>
"E.coli O160"^^<http://www.w3.org/2001/XMLSchema#string>
"E.coli O161"^^<http://www.w3.org/2001/XMLSchema#string>
"E.coli O163"^^<http://www.w3.org/2001/XMLSchema#string>
"E.coli O164"^^<http://www.w3.org/2001/XMLSchema#string>
"E.coli O165"^^<http://www.w3.org/2001/XMLSchema#string>
"E.coli O166"^^<http://www.w3.org/2001/XMLSchema#string>
"E.coli O167"^^<http://www.w3.org/2001/XMLSchema#string>
"E.coli O168"^^<http://www.w3.org/2001/XMLSchema#string>
"E.coli O169"^^<http://www.w3.org/2001/XMLSchema#string>
"E.coli O16H48K12"^^<http://www.w3.org/2001/XMLSchema#string>
"E.coli O16K1"^^<http://www.w3.org/2001/XMLSchema#string>
"E.coli O17"^^<http://www.w3.org/2001/XMLSchema#string>
"E.coli O170"^^<http://www.w3.org/2001/XMLSchema#string>
"E.coli O171"^^<http://www.w3.org/2001/XMLSchema#string>
"E.coli O172"^^<http://www.w3.org/2001/XMLSchema#string>
"E.coli O173"^^<http://www.w3.org/2001/XMLSchema#string>
"E.coli O174ab"^^<http://www.w3.org/2001/XMLSchema#string>
"E.coli O174ac"^^<http://www.w3.org/2001/XMLSchema#string>
"E.coli O175"^^<http://www.w3.org/2001/XMLSchema#string>
"E.coli O176"^^<http://www.w3.org/2001/XMLSchema#string>
"E.coli O177"^^<http://www.w3.org/2001/XMLSchema#string>
"E.coli O178"^^<http://www.w3.org/2001/XMLSchema#string>
"E.coli O180"^^<http://www.w3.org/2001/XMLSchema#string>
"E.coli O181"^^<http://www.w3.org/2001/XMLSchema#string>
"E.coli O182"^^<http://www.w3.org/2001/XMLSchema#string>
"E.coli O183"^^<http://www.w3.org/2001/XMLSchema#string>
"E.coli O184"^^<http://www.w3.org/2001/XMLSchema#string>
"E.coli O185"^^<http://www.w3.org/2001/XMLSchema#string>
"E.coli O186"^^<http://www.w3.org/2001/XMLSchema#string>
"E.coli O187"^^<http://www.w3.org/2001/XMLSchema#string>
"E.coli O188"^^<http://www.w3.org/2001/XMLSchema#string>
"E.coli O18A"^^<http://www.w3.org/2001/XMLSchema#string>
"E.coli O18A1"^^<http://www.w3.org/2001/XMLSchema#string>
"E.coli O18A1A2"^^<http://www.w3.org/2001/XMLSchema#string>
"E.coli O18B"^^<http://www.w3.org/2001/XMLSchema#string>
"E.coli O18B1"^^<http://www.w3.org/2001/XMLSchema#string>
"E.coli O18ab"^^<http://www.w3.org/2001/XMLSchema#string>
"E.coli O18ac"^^<http://www.w3.org/2001/XMLSchema#string>
"E.coli O19ab"^^<http://www.w3.org/2001/XMLSchema#string>
"E.coli O1A"^^<http://www.w3.org/2001/XMLSchema#string>
"E.coli O1A1"^^<http://www.w3.org/2001/XMLSchema#string>
"E.coli O1B"^^<http://www.w3.org/2001/XMLSchema#string>
"E.coli O1C"^^<http://www.w3.org/2001/XMLSchema#string>
"E.coli O2"^^<http://www.w3.org/2001/XMLSchema#string>
"E.coli O20ab"^^<http://www.w3.org/2001/XMLSchema#string>
"E.coli O20ac"^^<http://www.w3.org/2001/XMLSchema#string>
"E.coli O21"^^<http://www.w3.org/2001/XMLSchema#string>
"E.coli O22"^^<http://www.w3.org/2001/XMLSchema#string>
"E.coli O23A"^^<http://www.w3.org/2001/XMLSchema#string>
"E.coli O24"^^<http://www.w3.org/2001/XMLSchema#string>
"E.coli O25"^^<http://www.w3.org/2001/XMLSchema#string>
"E.coli O26"^^<http://www.w3.org/2001/XMLSchema#string>
"E.coli O27"^^<http://www.w3.org/2001/XMLSchema#string>
"E.coli O28ab"^^<http://www.w3.org/2001/XMLSchema#string>
"E.coli O28ac"^^<http://www.w3.org/2001/XMLSchema#string>
"E.coli O29"^^<http://www.w3.org/2001/XMLSchema#string>
"E.coli O3"^^<http://www.w3.org/2001/XMLSchema#string>
"E.coli O30"^^<http://www.w3.org/2001/XMLSchema#string>
"E.coli O32"^^<http://www.w3.org/2001/XMLSchema#string>
"E.coli O35"^^<http://www.w3.org/2001/XMLSchema#string>
"E.coli O36"^^<http://www.w3.org/2001/XMLSchema#string>
"E.coli O37"^^<http://www.w3.org/2001/XMLSchema#string>
"E.coli O38"^^<http://www.w3.org/2001/XMLSchema#string>
"E.coli O39"^^<http://www.w3.org/2001/XMLSchema#string>
"E.coli O4-H5"^^<http://www.w3.org/2001/XMLSchema#string>
"E.coli O4-K52"^^<http://www.w3.org/2001/XMLSchema#string>
"E.coli O40"^^<http://www.w3.org/2001/XMLSchema#string>
"E.coli O41"^^<http://www.w3.org/2001/XMLSchema#string>
"E.coli O42"^^<http://www.w3.org/2001/XMLSchema#string>
"E.coli O43"^^<http://www.w3.org/2001/XMLSchema#string>
"E.coli O44"^^<http://www.w3.org/2001/XMLSchema#string>
"E.coli O45"^^<http://www.w3.org/2001/XMLSchema#string>
"E.coli O45rel"^^<http://www.w3.org/2001/XMLSchema#string>
"E.coli O46"^^<http://www.w3.org/2001/XMLSchema#string>
"E.coli O48"^^<http://www.w3.org/2001/XMLSchema#string>
"E.coli O49"^^<http://www.w3.org/2001/XMLSchema#string>
"E.coli O51"^^<http://www.w3.org/2001/XMLSchema#string>
"E.coli O52"^^<http://www.w3.org/2001/XMLSchema#string>
"E.coli O53"^^<http://www.w3.org/2001/XMLSchema#string>
"E.coli O54"^^<http://www.w3.org/2001/XMLSchema#string>
"E.coli O55"^^<http://www.w3.org/2001/XMLSchema#string>
"E.coli O56"^^<http://www.w3.org/2001/XMLSchema#string>
"E.coli O58"^^<http://www.w3.org/2001/XMLSchema#string>
"E.coli O59"^^<http://www.w3.org/2001/XMLSchema#string>
"E.coli O5ab"^^<http://www.w3.org/2001/XMLSchema#string>
"E.coli O5ac"^^<http://www.w3.org/2001/XMLSchema#string>
"E.coli O61"^^<http://www.w3.org/2001/XMLSchema#string>
"E.coli O62"^^<http://www.w3.org/2001/XMLSchema#string>
"E.coli O63"^^<http://www.w3.org/2001/XMLSchema#string>
"E.coli O64"^^<http://www.w3.org/2001/XMLSchema#string>
"E.coli O65"^^<http://www.w3.org/2001/XMLSchema#string>
"E.coli O66"^^<http://www.w3.org/2001/XMLSchema#string>
"E.coli O68"^^<http://www.w3.org/2001/XMLSchema#string>
"E.coli O69"^^<http://www.w3.org/2001/XMLSchema#string>
"E.coli O6H10K54"^^<http://www.w3.org/2001/XMLSchema#string>
"E.coli O6H16K15"^^<http://www.w3.org/2001/XMLSchema#string>
"E.coli O6H1K2"^^<http://www.w3.org/2001/XMLSchema#string>
"E.coli O7"^^<http://www.w3.org/2001/XMLSchema#string>
"E.coli O70"^^<http://www.w3.org/2001/XMLSchema#string>
"E.coli O71"^^<http://www.w3.org/2001/XMLSchema#string>
"E.coli O73"^^<http://www.w3.org/2001/XMLSchema#string>
"E.coli O73ab"^^<http://www.w3.org/2001/XMLSchema#string>
"E.coli O74"^^<http://www.w3.org/2001/XMLSchema#string>
"E.coli O75"^^<http://www.w3.org/2001/XMLSchema#string>
"E.coli O76"^^<http://www.w3.org/2001/XMLSchema#string>
"E.coli O77"^^<http://www.w3.org/2001/XMLSchema#string>
"E.coli O78"^^<http://www.w3.org/2001/XMLSchema#string>
"E.coli O79"^^<http://www.w3.org/2001/XMLSchema#string>
"E.coli O8"^^<http://www.w3.org/2001/XMLSchema#string>
"E.coli O81"^^<http://www.w3.org/2001/XMLSchema#string>
"E.coli O82"^^<http://www.w3.org/2001/XMLSchema#string>
"E.coli O83"^^<http://www.w3.org/2001/XMLSchema#string>
"E.coli O84"^^<http://www.w3.org/2001/XMLSchema#string>
"E.coli O85"^^<http://www.w3.org/2001/XMLSchema#string>
"E.coli O86"^^<http://www.w3.org/2001/XMLSchema#string>
"E.coli O86H2K2"^^<http://www.w3.org/2001/XMLSchema#string>
"E.coli O86H2K62"^^<http://www.w3.org/2001/XMLSchema#string>
"E.coli O87"^^<http://www.w3.org/2001/XMLSchema#string>
"E.coli O88"^^<http://www.w3.org/2001/XMLSchema#string>
"E.coli O9"^^<http://www.w3.org/2001/XMLSchema#string>
"E.coli O90"^^<http://www.w3.org/2001/XMLSchema#string>
"E.coli O91"^^<http://www.w3.org/2001/XMLSchema#string>
"E.coli O96"^^<http://www.w3.org/2001/XMLSchema#string>
"E.coli O97"^^<http://www.w3.org/2001/XMLSchema#string>
"E.coli O98"^^<http://www.w3.org/2001/XMLSchema#string>
"E.coli O99"^^<http://www.w3.org/2001/XMLSchema#string>
"E.coli O9a"^^<http://www.w3.org/2001/XMLSchema#string>
