# Supplementary material for: RDFizing the biosynthetic pathway of E.coli O-antigen to enable semantic sharing of microbiology data
Source: BMC Microbiol. 2021 Nov 22;21:325. doi: 10.1186/s12866-021-02384-y (PMC8607589; doi:10.1186/s12866-021-02384-y)
Supplement: Supplementary file 3 — Additional file 3. SARQL queries to confirm the RDF data in endpoint and results. [file 12866_2021_2384_MOESM3_ESM.txt]

PREFIX bp: <http://www.biopax.org/release/biopax-level3.owl#> 
PREFIX rdf: <http://www.w3.org/1999/02/22-rdf-syntax-ns#> 
SELECT (COUNT (distinct ?subject) as  ?numbers) 
FROM <http://rdf.glycosmos.org/Pathways_LPS> 
WHERE { 
        ?subject  rdf:type  bp:Pathway 
        }

numbers
217

===============================================================================

PREFIX bp: <http://www.biopax.org/release/biopax-level3.owl#> 
PREFIX rdf: <http://www.w3.org/1999/02/22-rdf-syntax-ns#> 
SELECT DISTINCT ?Pathway  ?Antigen_Name
FROM <http://rdf.glycosmos.org/Pathways_LPS>
WHERE { 
        ?Pathway rdf:type bp:Pathway ;
                 bp:displayName ?Antigen_Name 
       }
ORDER BY ?Pathway


Pathway	                                                   Antigen_Name
<http://glycosmos.org/biopax/1/562#GC-Pathway-00301>	E.coli O1A
<http://glycosmos.org/biopax/1/562#GC-Pathway-00302>	E.coli O1A1
<http://glycosmos.org/biopax/1/562#GC-Pathway-00303>	E.coli O1B
<http://glycosmos.org/biopax/1/562#GC-Pathway-00304>	E.coli O1C
<http://glycosmos.org/biopax/1/562#GC-Pathway-00305>	E.coli O2
<http://glycosmos.org/biopax/1/562#GC-Pathway-00306>	E.coli O3
<http://glycosmos.org/biopax/1/562#GC-Pathway-00307>	E.coli O4-K52
<http://glycosmos.org/biopax/1/562#GC-Pathway-00308>	E.coli O4-H5
<http://glycosmos.org/biopax/1/562#GC-Pathway-00309>	E.coli O5ab
<http://glycosmos.org/biopax/1/562#GC-Pathway-00310>	E.coli O5ac
<http://glycosmos.org/biopax/1/562#GC-Pathway-00311>	E.coli O6H16K15
<http://glycosmos.org/biopax/1/562#GC-Pathway-00312>	E.coli O6H10K54
<http://glycosmos.org/biopax/1/562#GC-Pathway-00313>	E.coli O6H1K2
<http://glycosmos.org/biopax/1/562#GC-Pathway-00314>	E.coli O7
<http://glycosmos.org/biopax/1/562#GC-Pathway-00315>	E.coli O8
<http://glycosmos.org/biopax/1/562#GC-Pathway-00316>	E.coli O9
<http://glycosmos.org/biopax/1/562#GC-Pathway-00317>	E.coli O9a
<http://glycosmos.org/biopax/1/562#GC-Pathway-00318>	E.coli O10
<http://glycosmos.org/biopax/1/562#GC-Pathway-00319>	E.coli O11
<http://glycosmos.org/biopax/1/562#GC-Pathway-00320>	E.coli O12
<http://glycosmos.org/biopax/1/562#GC-Pathway-00321>	E.coli O13
<http://glycosmos.org/biopax/1/562#GC-Pathway-00322>	E.coli O15
<http://glycosmos.org/biopax/1/562#GC-Pathway-00322>	E.coli O16H48K12
<http://glycosmos.org/biopax/1/562#GC-Pathway-00324>	E.coli O16
<http://glycosmos.org/biopax/1/562#GC-Pathway-00325>	E.coli O16K1
<http://glycosmos.org/biopax/1/562#GC-Pathway-00326>	E.coli O17
<http://glycosmos.org/biopax/1/562#GC-Pathway-00327>	E.coli O18A
<http://glycosmos.org/biopax/1/562#GC-Pathway-00328>	E.coli O18A1
<http://glycosmos.org/biopax/1/562#GC-Pathway-00329>	E.coli O18A1A2
<http://glycosmos.org/biopax/1/562#GC-Pathway-00330>	E.coli O18ab
<http://glycosmos.org/biopax/1/562#GC-Pathway-00331>	E.coli O18ac
<http://glycosmos.org/biopax/1/562#GC-Pathway-00332>	E.coli O18B
<http://glycosmos.org/biopax/1/562#GC-Pathway-00333>	E.coli O18B1
<http://glycosmos.org/biopax/1/562#GC-Pathway-00334>	E.coli O19ab
<http://glycosmos.org/biopax/1/562#GC-Pathway-00335>	E.coli O20ab
<http://glycosmos.org/biopax/1/562#GC-Pathway-00336>	E.coli O20ac
<http://glycosmos.org/biopax/1/562#GC-Pathway-00337>	E.coli O21
<http://glycosmos.org/biopax/1/562#GC-Pathway-00338>	E.coli O22
<http://glycosmos.org/biopax/1/562#GC-Pathway-00339>	E.coli O23A
<http://glycosmos.org/biopax/1/562#GC-Pathway-00340>	E.coli O24
<http://glycosmos.org/biopax/1/562#GC-Pathway-00341>	E.coli O25
<http://glycosmos.org/biopax/1/562#GC-Pathway-00342>	E.coli O26
<http://glycosmos.org/biopax/1/562#GC-Pathway-00343>	E.coli O27
<http://glycosmos.org/biopax/1/562#GC-Pathway-00344>	E.coli O28ab
<http://glycosmos.org/biopax/1/562#GC-Pathway-00345>	E.coli O28ac
<http://glycosmos.org/biopax/1/562#GC-Pathway-00346>	E.coli O29
<http://glycosmos.org/biopax/1/562#GC-Pathway-00347>	E.coli O30
<http://glycosmos.org/biopax/1/562#GC-Pathway-00348>	E.coli O32
<http://glycosmos.org/biopax/1/562#GC-Pathway-00349>	E.coli O35
<http://glycosmos.org/biopax/1/562#GC-Pathway-00350>	E.coli O36
<http://glycosmos.org/biopax/1/562#GC-Pathway-00351>	E.coli O37
<http://glycosmos.org/biopax/1/562#GC-Pathway-00352>	E.coli O38
<http://glycosmos.org/biopax/1/562#GC-Pathway-00353>	E.coli O39
<http://glycosmos.org/biopax/1/562#GC-Pathway-00354>	E.coli O40
<http://glycosmos.org/biopax/1/562#GC-Pathway-00355>	E.coli O41
<http://glycosmos.org/biopax/1/562#GC-Pathway-00356>	E.coli O42
<http://glycosmos.org/biopax/1/562#GC-Pathway-00357>	E.coli O43
<http://glycosmos.org/biopax/1/562#GC-Pathway-00358>	E.coli O44
<http://glycosmos.org/biopax/1/562#GC-Pathway-00359>	E.coli O45
<http://glycosmos.org/biopax/1/562#GC-Pathway-00360>	E.coli O45rel
<http://glycosmos.org/biopax/1/562#GC-Pathway-00361>	E.coli O46
<http://glycosmos.org/biopax/1/562#GC-Pathway-00362>	E.coli O48
<http://glycosmos.org/biopax/1/562#GC-Pathway-00363>	E.coli O49
<http://glycosmos.org/biopax/1/562#GC-Pathway-00364>	E.coli O52
<http://glycosmos.org/biopax/1/562#GC-Pathway-00365>	E.coli O53
<http://glycosmos.org/biopax/1/562#GC-Pathway-00366>	E.coli O55
<http://glycosmos.org/biopax/1/562#GC-Pathway-00367>	E.coli O56
<http://glycosmos.org/biopax/1/562#GC-Pathway-00368>	E.coli O58
<http://glycosmos.org/biopax/1/562#GC-Pathway-00369>	E.coli O59
<http://glycosmos.org/biopax/1/562#GC-Pathway-00370>	E.coli O61
<http://glycosmos.org/biopax/1/562#GC-Pathway-00371>	E.coli O62
<http://glycosmos.org/biopax/1/562#GC-Pathway-00372>	E.coli O64
<http://glycosmos.org/biopax/1/562#GC-Pathway-00373>	E.coli O65
<http://glycosmos.org/biopax/1/562#GC-Pathway-00374>	E.coli O66
<http://glycosmos.org/biopax/1/562#GC-Pathway-00375>	E.coli O68
<http://glycosmos.org/biopax/1/562#GC-Pathway-00376>	E.coli O69
<http://glycosmos.org/biopax/1/562#GC-Pathway-00377>	E.coli O70
<http://glycosmos.org/biopax/1/562#GC-Pathway-00378>	E.coli O71
<http://glycosmos.org/biopax/1/562#GC-Pathway-00379>	E.coli O73
<http://glycosmos.org/biopax/1/562#GC-Pathway-00380>	E.coli O73ab
<http://glycosmos.org/biopax/1/562#GC-Pathway-00381>	E.coli O74
<http://glycosmos.org/biopax/1/562#GC-Pathway-00382>	E.coli O75
<http://glycosmos.org/biopax/1/562#GC-Pathway-00383>	E.coli O76
<http://glycosmos.org/biopax/1/562#GC-Pathway-00384>	E.coli O77
<http://glycosmos.org/biopax/1/562#GC-Pathway-00385>	E.coli O78
<http://glycosmos.org/biopax/1/562#GC-Pathway-00386>	E.coli O79
<http://glycosmos.org/biopax/1/562#GC-Pathway-00387>	E.coli O82
<http://glycosmos.org/biopax/1/562#GC-Pathway-00388>	E.coli O83
<http://glycosmos.org/biopax/1/562#GC-Pathway-00389>	E.coli O85
<http://glycosmos.org/biopax/1/562#GC-Pathway-00390>	E.coli O86H2K62
<http://glycosmos.org/biopax/1/562#GC-Pathway-00391>	E.coli O86
<http://glycosmos.org/biopax/1/562#GC-Pathway-00392>	E.coli O86H2K2
<http://glycosmos.org/biopax/1/562#GC-Pathway-00393>	E.coli O87
<http://glycosmos.org/biopax/1/562#GC-Pathway-00394>	E.coli O88
<http://glycosmos.org/biopax/1/562#GC-Pathway-00395>	E.coli O90
<http://glycosmos.org/biopax/1/562#GC-Pathway-00396>	E.coli O91
<http://glycosmos.org/biopax/1/562#GC-Pathway-00397>	E.coli O96
<http://glycosmos.org/biopax/1/562#GC-Pathway-00398>	E.coli O97
<http://glycosmos.org/biopax/1/562#GC-Pathway-00399>	E.coli O98
<http://glycosmos.org/biopax/1/562#GC-Pathway-00400>	E.coli O99
<http://glycosmos.org/biopax/1/562#GC-Pathway-00401>	E.coli O100
<http://glycosmos.org/biopax/1/562#GC-Pathway-00402>	E.coli O101
<http://glycosmos.org/biopax/1/562#GC-Pathway-00403>	E.coli O102
<http://glycosmos.org/biopax/1/562#GC-Pathway-00404>	E.coli O103
<http://glycosmos.org/biopax/1/562#GC-Pathway-00405>	E.coli O104
<http://glycosmos.org/biopax/1/562#GC-Pathway-00406>	E.coli O105
<http://glycosmos.org/biopax/1/562#GC-Pathway-00407>	E.coli O107
<http://glycosmos.org/biopax/1/562#GC-Pathway-00408>	E.coli O108
<http://glycosmos.org/biopax/1/562#GC-Pathway-00409>	E.coli O109
<http://glycosmos.org/biopax/1/562#GC-Pathway-00410>	E.coli O110
<http://glycosmos.org/biopax/1/562#GC-Pathway-00411>	E.coli O111
<http://glycosmos.org/biopax/1/562#GC-Pathway-00412>	E.coli O112ab
<http://glycosmos.org/biopax/1/562#GC-Pathway-00413>	E.coli O112ac
<http://glycosmos.org/biopax/1/562#GC-Pathway-00414>	E.coli O113
<http://glycosmos.org/biopax/1/562#GC-Pathway-00415>	E.coli O114
<http://glycosmos.org/biopax/1/562#GC-Pathway-00416>	E.coli O115
<http://glycosmos.org/biopax/1/562#GC-Pathway-00417>	E.coli O116
<http://glycosmos.org/biopax/1/562#GC-Pathway-00418>	E.coli O117
<http://glycosmos.org/biopax/1/562#GC-Pathway-00419>	E.coli O118
<http://glycosmos.org/biopax/1/562#GC-Pathway-00420>	E.coli O119
<http://glycosmos.org/biopax/1/562#GC-Pathway-00421>	E.coli O120
<http://glycosmos.org/biopax/1/562#GC-Pathway-00422>	E.coli O121
<http://glycosmos.org/biopax/1/562#GC-Pathway-00423>	E.coli O123
<http://glycosmos.org/biopax/1/562#GC-Pathway-00424>	E.coli O124
<http://glycosmos.org/biopax/1/562#GC-Pathway-00425>	E.coli O125ab
<http://glycosmos.org/biopax/1/562#GC-Pathway-00426>	E.coli O126H27
<http://glycosmos.org/biopax/1/562#GC-Pathway-00427>	E.coli O126
<http://glycosmos.org/biopax/1/562#GC-Pathway-00428>	E.coli O127
<http://glycosmos.org/biopax/1/562#GC-Pathway-00429>	E.coli O128ab
<http://glycosmos.org/biopax/1/562#GC-Pathway-00430>	E.coli O128ab-H27
<http://glycosmos.org/biopax/1/562#GC-Pathway-00431>	E.coli O128ac
<http://glycosmos.org/biopax/1/562#GC-Pathway-00432>	E.coli O129
<http://glycosmos.org/biopax/1/562#GC-Pathway-00433>	E.coli O130
<http://glycosmos.org/biopax/1/562#GC-Pathway-00434>	E.coli O131
<http://glycosmos.org/biopax/1/562#GC-Pathway-00435>	E.coli O132
<http://glycosmos.org/biopax/1/562#GC-Pathway-00436>	E.coli O133
<http://glycosmos.org/biopax/1/562#GC-Pathway-00437>	E.coli O134
<http://glycosmos.org/biopax/1/562#GC-Pathway-00438>	E.coli O135
<http://glycosmos.org/biopax/1/562#GC-Pathway-00439>	E.coli O136
<http://glycosmos.org/biopax/1/562#GC-Pathway-00440>	E.coli O137
<http://glycosmos.org/biopax/1/562#GC-Pathway-00441>	E.coli O138
<http://glycosmos.org/biopax/1/562#GC-Pathway-00442>	E.coli O139
<http://glycosmos.org/biopax/1/562#GC-Pathway-00443>	E.coli O140
<http://glycosmos.org/biopax/1/562#GC-Pathway-00444>	E.coli O141
<http://glycosmos.org/biopax/1/562#GC-Pathway-00445>	E.coli O142
<http://glycosmos.org/biopax/1/562#GC-Pathway-00446>	E.coli O143
<http://glycosmos.org/biopax/1/562#GC-Pathway-00447>	E.coli O145
<http://glycosmos.org/biopax/1/562#GC-Pathway-00448>	E.coli O146
<http://glycosmos.org/biopax/1/562#GC-Pathway-00449>	E.coli O147
<http://glycosmos.org/biopax/1/562#GC-Pathway-00450>	E.coli O148
<http://glycosmos.org/biopax/1/562#GC-Pathway-00451>	E.coli O149
<http://glycosmos.org/biopax/1/562#GC-Pathway-00452>	E.coli O150
<http://glycosmos.org/biopax/1/562#GC-Pathway-00453>	E.coli O151
<http://glycosmos.org/biopax/1/562#GC-Pathway-00454>	E.coli O152
<http://glycosmos.org/biopax/1/562#GC-Pathway-00455>	E.coli O153
<http://glycosmos.org/biopax/1/562#GC-Pathway-00456>	E.coli O154
<http://glycosmos.org/biopax/1/562#GC-Pathway-00457>	E.coli O155
<http://glycosmos.org/biopax/1/562#GC-Pathway-00458>	E.coli O156
<http://glycosmos.org/biopax/1/562#GC-Pathway-00459>	E.coli O157
<http://glycosmos.org/biopax/1/562#GC-Pathway-00460>	E.coli O158ab
<http://glycosmos.org/biopax/1/562#GC-Pathway-00461>	E.coli O158ac
<http://glycosmos.org/biopax/1/562#GC-Pathway-00462>	E.coli O159
<http://glycosmos.org/biopax/1/562#GC-Pathway-00463>	E.coli O160
<http://glycosmos.org/biopax/1/562#GC-Pathway-00464>	E.coli O161
<http://glycosmos.org/biopax/1/562#GC-Pathway-00465>	E.coli O163
<http://glycosmos.org/biopax/1/562#GC-Pathway-00466>	E.coli O164
<http://glycosmos.org/biopax/1/562#GC-Pathway-00467>	E.coli O165
<http://glycosmos.org/biopax/1/562#GC-Pathway-00468>	E.coli O166
<http://glycosmos.org/biopax/1/562#GC-Pathway-00469>	E.coli O167
<http://glycosmos.org/biopax/1/562#GC-Pathway-00470>	E.coli O168
<http://glycosmos.org/biopax/1/562#GC-Pathway-00471>	E.coli O169
<http://glycosmos.org/biopax/1/562#GC-Pathway-00472>	E.coli O170
<http://glycosmos.org/biopax/1/562#GC-Pathway-00473>	E.coli O171
<http://glycosmos.org/biopax/1/562#GC-Pathway-00474>	E.coli O172
<http://glycosmos.org/biopax/1/562#GC-Pathway-00475>	E.coli O173
<http://glycosmos.org/biopax/1/562#GC-Pathway-00476>	E.coli O174ab
<http://glycosmos.org/biopax/1/562#GC-Pathway-00477>	E.coli O174ac
<http://glycosmos.org/biopax/1/562#GC-Pathway-00478>	E.coli O175
<http://glycosmos.org/biopax/1/562#GC-Pathway-00479>	E.coli O176
<http://glycosmos.org/biopax/1/562#GC-Pathway-00480>	E.coli O177
<http://glycosmos.org/biopax/1/562#GC-Pathway-00481>	E.coli O178
<http://glycosmos.org/biopax/1/562#GC-Pathway-00482>	E.coli O180
<http://glycosmos.org/biopax/1/562#GC-Pathway-00483>	E.coli O181
<http://glycosmos.org/biopax/1/562#GC-Pathway-00484>	E.coli O182
<http://glycosmos.org/biopax/1/562#GC-Pathway-00485>	E.coli O183
<http://glycosmos.org/biopax/1/562#GC-Pathway-00486>	E.coli O184
<http://glycosmos.org/biopax/1/562#GC-Pathway-00487>	E.coli O185
<http://glycosmos.org/biopax/1/562#GC-Pathway-00488>	E.coli O186
<http://glycosmos.org/biopax/1/562#GC-Pathway-00489>	E.coli O187
<http://glycosmos.org/biopax/1/562#GC-Pathway-00490>	E.coli O51
<http://glycosmos.org/biopax/1/562#GC-Pathway-00491>	E.coli O54
<http://glycosmos.org/biopax/1/562#GC-Pathway-00492>	E.coli O63
<http://glycosmos.org/biopax/1/562#GC-Pathway-00493>	E.coli O81
<http://glycosmos.org/biopax/1/562#GC-Pathway-00494>	E.coli O84
<http://glycosmos.org/biopax/1/562#GC-Pathway-00495>	E.coli O188
<http://glycosmos.org/biopax/1/562#GC-Pathway-LPS001>	LPS
<http://glycosmos.org/biopax/1/562#GC-Pathway-M001>	Metabolism
<http://glycosmos.org/biopax/1/562#GC-Pathway-MC001>	Metabolism of Carbohydrate
<http://glycosmos.org/biopax/1/562#GC-PathwayOAg-001>	O-antigen O1A-O5ac
<http://glycosmos.org/biopax/1/562#GC-PathwayOAg-002>	O-antigen O6-O12
<http://glycosmos.org/biopax/1/562#GC-PathwayOAg-003>	O-antigen O13-O18
<http://glycosmos.org/biopax/1/562#GC-PathwayOAg-004>	O-antigen O19-O28
<http://glycosmos.org/biopax/1/562#GC-PathwayOAg-005>	O-antigen O29-O40
<http://glycosmos.org/biopax/1/562#GC-PathwayOAg-006>	O-antigen O41-O49
<http://glycosmos.org/biopax/1/562#GC-PathwayOAg-007>	O-antigen O52-O69
<http://glycosmos.org/biopax/1/562#GC-PathwayOAg-008>	O-antigen O70-O79
<http://glycosmos.org/biopax/1/562#GC-PathwayOAg-009>	O-antigen O82-O96
<http://glycosmos.org/biopax/1/562#GC-PathwayOAg-010>	O-antigen O97-O109
<http://glycosmos.org/biopax/1/562#GC-PathwayOAg-011>	O-antigen O110-O119
<http://glycosmos.org/biopax/1/562#GC-PathwayOAg-012>	O-antigen O120-O129
<http://glycosmos.org/biopax/1/562#GC-PathwayOAg-013>	O-antigen O130-O139
<http://glycosmos.org/biopax/1/562#GC-PathwayOAg-014>	O-antigen O140-O149
<http://glycosmos.org/biopax/1/562#GC-PathwayOAg-015>	O-antigen O150-O159
<http://glycosmos.org/biopax/1/562#GC-PathwayOAg-016>	O-antigen O160-O169
<http://glycosmos.org/biopax/1/562#GC-PathwayOAg-017>	O-antigen O170-O178
<http://glycosmos.org/biopax/1/562#GC-PathwayOAg-018>	O-antigen O180-O187
<http://glycosmos.org/biopax/1/562#GC-PathwayOAg-019>	O-antigen O51,54,63
<http://glycosmos.org/biopax/1/562#GC-PathwayOAg-020>	O-antigen O81,84,188

=========================================================================================

PREFIX bp: <http://www.biopax.org/release/biopax-level3.owl#> 
PREFIX rdf: <http://www.w3.org/1999/02/22-rdf-syntax-ns#> 
SELECT distinct  ?Reaction (str(?left_text) as ?left_saccharide) (str(?right_text) as ?right_saccharide)
FROM <http://rdf.glycosmos.org/Pathways_LPS>
WHERE 
    {  FILTER regex(str(?Reaction), "GC-BiochemicalReaction-00302") 
      ?Reaction bp:left ?left .
      ?left bp:displayName ?left_text .
      ?Reaction bp:right ?right .
      ?right bp:displayName ?right_text 
      }

Reaction	                                                           left_saccharide	        right_saccharide
<http://glycosmos.org/biopax/1/562#GC-BiochemicalReaction-00302>	bLRha(1->4)bDGlcNAc(1->	aLRha(1->3)bLRha(1->4)bDGlcNAc(1->
<http://glycosmos.org/biopax/1/562#GC-BiochemicalReaction-00302>	aLRha	                 aLRha(1->3)bLRha(1->4)bDGlcNAc(1->

=================================================================================================================================

PREFIX bp: <http://www.biopax.org/release/biopax-level3.owl#> 
PREFIX rdf: <http://www.w3.org/1999/02/22-rdf-syntax-ns#> 
SELECT DISTINCT (str(?Antigen) as ?O_Antigen) (str(?enzymeName) as 
        ?Enzyme_Name)  (str(?saccharideName) as ?Saccharide_Name)
FROM <http://rdf.glycosmos.org/Pathways_LPS>
WHERE 
    {
        ?Pathway rdf:type bp:Pathway  ;
                        bp:displayName ?Antigen 
        FILTER regex(str(?Pathway), "GC-Pathway-00301") 
        ?Pathway bp:pathwayComponent ?reaction .
        ?reaction  bp:controller                 ?enzyme .
        ?enzyme  bp:name                        ?enzymeName . 
        ?reaction  bp:controlled                ?glycanReaction . 
        ?glycanReaction bp:right              ?saccharide  .
        ?saccharide bp:displayName        ?saccharideName 
       }

O_Antigen	Enzyme_Name	Saccharide_Name
E.coli O1A	WekO		bLRha(1->4)bDGlcNAc(1->
E.coli O1A	WekN		aLRha(1->3)bLRha(1->4)bDGlcNAc(1->
E.coli O1A	WekN		aLRha(1->3)aLRha(1->3)bLRha(1->4)bDGlcNAc(1->
E.coli O1A	WekM		->3)[bDManNAc(1->2)]aLRha(1->3)aLRha(1->3)bLRha(1->4)bDGlcNAc(1->


  
